# Supplementary material for: Beyond IbMYB1: Identification and Characterization of Two Additional Anthocyanin MYB Activators, IbMYB2 and IbMYB3, in Sweetpotato
Source: Plants (Basel). 2025 Sep 18;14(18):2896. doi: 10.3390/plants14182896 (PMC12473997; doi:10.3390/plants14182896)
Supplement: Supplementary file 1 [file plants-14-02896-s001.zip]

Archive with 2 entries (2 files):
- plants-3838410 -Sup Figure-revised.pdf
- plants-3838410 -Sup Table.xlsx
