# Supplementary material for: Beyond IbMYB1: Identification and Characterization of Two Additional Anthocyanin MYB Activators, IbMYB2 and IbMYB3, in Sweetpotato
Source: Plants (Basel). 2025 Sep 18;14(18):2896. doi: 10.3390/plants14182896 (PMC12473997; doi:10.3390/plants14182896)
Supplement: Supplementary file 1 [file plants-14-02896-s001.zip › plants-3838410 -Sup Table.xlsx]

## Sheet: Table S1
Table S1. The physicochemical properties of IbMYB1/2/3.
Gene	Amion acid length	Molecular weight (MW)	Isoelectric point	Instability index	Grand average of hydropathicity
IbMYB1	249	28644.5	8.32	55.77	-0.656
IbMYB2	262	29941	8.63	44.42	-0.58
IbMYB3	260	29333.2	6.96	56.54	-0.661

## Sheet: Table S2
Table S2. The gene cluster containing anthocyanin MYBs in Ipomoea species.
Species	Locus	Relationship to sweetpotato anthocyanin MYBs	Locus annotation	Putative protein sequence
I. trifida	Itf12g04050.t1	VTC2, unrelated	GDP-L-galactose phosphorylase 1-like
	Itf12g04060.t1	unrelated	Hypothetical protein
	Itf12g04070.t1	98.6% identical to IbMYB3	MYB domain protein	MADSSSSEPPSGVKKGAWTEQEDNLLRKCIHKYGEGKWHLVPVRAGLNRCRKSCRLRWLNYLRPDIKRGDFNLDEIDLIMRLHKLLGNRWSLIAGRIPGRTANDVKNLWNTRLQKKTIIANNTPSSGQEKWKDKAPKTTENTAVIRPRPRRFVMNSSSRTLPITGKTTIVTSEVVQLQGHNKPPEAAESTSAPRLIENVDPNNSIIDLPGGAETSDDLGQWLDDFLLDMEFDGDGMACMQEGQIEWCDFHIDSDILDLLS
	Itf12g04080.t1	98.1% identical to IbMYB2; 80.9% identical to IbMYB1	MYB domain protein	MVNSLSSAWPSPSGLMRKGAWTEEEDNLLRKCIQKYGEGKWHLVPLRAGLNRCRKSCRLRWLNYLRPDIKRGDFSVDEVDLIMRLHRLLGNRWSLIAGRIPGRTANDVKNYWNTHIQKKVFAMAAASSRMQDNWKGKAPEISKNTVVKPQPRRFLNTSSLSRTPMTGKATAVTNYAQIQAHTLPQRETTTTSDLVMENVQKNDTIASFPSELETTTFDDRVQWWEELLFDKELNDEGTACMHEGQIGWSHLPTDIDLLELLS
	Itf12g04090.t1	unrelated	Plant invertase/pectin methylesterase inhibitor superfamily protein
	Itf12g04100.t1	MYB2-like, 80.9% identical to IbMYB2	MYB domain protein	MANSCAWSGVRKGAWSEEEDNLLRKCIQKYGEGKWHLIPFRAGLNRCRKSCRLRWVNYLRPDIKRGDFKLDEVDLILRLHKLLGNRWSLIAGRIPGRTANDVKNYWNTHIQKKVFAMAAASSDNWKGKATEIRENTVVRPRPRRLSRTPLTGKATAVTYDAQIQGHKIPTSELVMENLQQNNTITSELETTTLNDRLQWWEDFLFDNEGNTCMNQGQVCWANFPTDMDLSELLS
	Itf12g04110.t1	CAR4, unrelated	Calcium-dependent lipid-binding (CaLB domain) family protein
I. triloba	Itb12g04260.t1	VTC2, unrelated	GDP-L-galactose phosphorylase 1-like
	Itb12g04270.t1	unrelated	Hypothetical protein
	Itb12g04280.t1	94.4% identical to IbMYB3	Production of anthocyanin pigment	MADSSSSEPPSGVKKGAWTEQEDNLLRKCIHRYGEGKWHLVPVRAGLNRCRKSCRLRWLNYLRPDIKRGDFNLDEIDLIMRLHKLLGNRWSLIAGRIPGRTANDVKNLWNTRLQKKTIANNTPSSGQETWKDKAPKTTENTAVIRPRPRRFAMTSSSRTLPITGKTTIVTSEVVQLPPPAEAAESTSEPRLIENVDPKSMPGETETSDDLGQWLDDFLFDMEFDGDGMACMQEGQIEWCDFHIDSDLLDLLS
	Itb12g04290.t1	96.2% identical to IbMYB2; 81.9% identical to IbMYB1	Production of anthocyanin pigment	MVINSSSAWPSPSGLMRKGAWTEEEDNLLRKCIQKYGEGKWHLVPLRAGLNRCRKSCRLRWLNYLRPDIKRGDFSVDEVDLIMRLHRLLGNRWSLIAGRIPGRTANDVKNYWNTHIQKKVFAMAAASSKMQDNWKGKAPEIRENTVVRPQPRRFLNTSSLSRTSMAGKATAVTYDAQIQAHALPHPEPTTSDLVMENVQKNDTIATFPSELETTTFDDRVRWWEDLLFDKELNDEGTACMHEGQVGWSHLPTDIDLLELLS
	Itb12g04320.t1	MYB2-like, truncated, 77.1% identical to IbMYB2 (partial absent of R2R3 domain)	Production of anthocyanin pigment	MANSCAWSGVRKGAWSEEEDNLLRKCIQKYGEGKWHLIPFRAGNLLIPSFVTCFRWSLIAGRIPGRTANDVKNYWNTHIQKKVFAMAAASSDNWKGKATEMRENTVVRPRPRRLSRTPLTGKAAAVTCDAQIQGHKIPTSELVMENLQQNNTITSELETTTSNDRLQWWEDFLFDNEGNTCMNQGQVCWANFPTDMDLSELLS
	Itb12g04330.t1	CAR4, unrelated	Calcium-dependent lipid-binding (CaLB domain) family protein
I. nil	INIL05g09648	VTC2, unrelated	GDP-L-galactose phosphorylase 1-like
	INIL05g09649	91.5% identical to IbMYB3	Transcription factor MYB113	MADSSSEPPSGVMKKGAWTEQEDNLLRKCIHKYGEGKWHLVPVRAGLNRCRKSCRLRWLNYLRPDIKRGDFNLDEIDLIMRLHKLLGNRWSLIAGRIPGRTANDVKNLWNTRLQKKTIATPSSGQEKWKDKAPKTTEKTVVIRPQPRRFVVTSSSRTLPMTGKTTIVTSEEVVQLQGHNMPPPPPPPPEAAESTSVPRLMENVDPNNSIIDPPEEAETSDNLAPWLDDFLLDMEFDGDGMTCMQEGQIEWCDFHIDSDLLDLLS*
	INIL05g09650	90.2% identical to IbMYB2	Transcription factor MYB113	MVNSSSAWPPPSSSRLMRKGAWTEEEDNLLRKCIQKYGEGKWHLVPLRAGLNRCRKSCRLRWLNYLRPDIKRGDFSVDEVDLIMRLHRLLGNRWSLIAGRIPGRTANDVKNYWNTHIQKKVFAMARMQDNWKGKAPEIRENTVVRPRPRRFLNTSLSPTSKTGKATAVTYDAQIQGHTLPQPPEAIITTSDLVMENVQLNNTIATLPSELETTTSDDRVRWWEDLLFDKEFNDDEGNACMHEGQVGWTNLPIDMDLLELLS*
	INIL05g09651	MYB1-like, truncated, 78.1% identical to IbMYB1 (partial absent of R2R3 domain)	Transcription factor MYB113	MVISSVLSGSSSRVRKGAWSEEEDHLLRECIQKYGEGKWHLIPLRAGNIMWTLIAGRIPGRTANDVKNFWNTHLQKKVSAMAMASPRQDNWKGKAPEITENTVVRPRPRRFLNAASSSPTTLFTGNATTVAYDGQLQGHNITTQPETTSDLLMENVQQNNSTTTLPSVLLETTPHDKVDNVTWWEDILSDKELSDEGQFSWSEFPTDIDLSELLS
	INIL05g09652	90.1% identical to IbMYB1	Transcription factor MYB75	MVISSVLSGSSSRVRKGAWSEEEDHLLRECIQKYGEGKWHLIPLRAGLNRCRKSCRLRWLNYLHPDIKRGDFSPDEVDLILRLHKLLGNRWTLIAGRIPGRTANDVKNFWNTHLQKKVSAMAMASPRQDNWKGKAPEITENTVVRPRPRRFLNAASSSPTTLFTGNATTVAYDGQLQGHNITTQPETTSDLLMENVQQNNSTTTLPSVLLETTPHDKVDNVTWWEDILSDKELSDEGQFSWSEFPTDIDLSELLS*
	INIL05g09653	CAR4, unrelated	Protein C2-DOMAIN ABA-RELATED 4
I. batatas (Reannotated Taizhong 6)	IB05G04530.t1	VTC2, unrelated	GDP-L-galactose phosphorylase 1-like
	IB05G04540.t1	unrelated	Protein of unknown function
	IB05G04550.t1	unrelated	Similar to AtMg01250: Uncharacterized mitochondrial protein AtMg01250
	IB05G04560.t1	unrelated	Protein of unknown function
	IB05G04570.t1	98.7% identical to IbMYB3	Similar to MYB1: Transcription factor MYB1 (Actinidia chinensis var. chinensis)	MADSSSSEPPSGVKKGAWTEQEDNLLRKCIHKYGEGKWHLVPVRAGLNRCRKSCRLRWLNYLRPDIKRGDFNLDEIDLIMRLHKLLGNRWSLIAGRIPGRTANDVKNLWNTRLQKKTIANNTPSSGQEKWKDKAPKTTENTAVIRPRPRRFVMNSSSRTLPITGKTTTIVTSEVVQLQGHNKPPEAAESTSAPRLIENVDPNNSIIDLPGGAETSDDLGQWLDDFLLDMEFDGDGMACMQEGQIEWCDFHIDSDLLDLLS
	IB05G04580.t1	100.0% identical to IbMYB2	Similar to MYB113: Transcription factor MYB113 (Arabidopsis thaliana)	MVNSLSSAWPSPSGLMRKGAWTEEEDNLLRKCIQKYGEGKWHLVPLRAGLNRCRKSCRLRWLNYLRPDIKRGDFSVDEVDLIMRLHRLLGNRWSLIAGRIPGRTANDVKNYWNTHIQKKVFAMAAASSRMQDNWKGKAPEISKNTVVKPQPRRFLNTSSISRTSITGKATAVTYDAQIQAHTLPQPETTTTSDLVMENVQKNDTIASFPSELETTTFDDRVQWWEELLFDKELNDEGTACMHEGQVGWSHLPTDIDLLELLS
	IB05G04590.t1	unrelated	Protein of unknown function
	IB05G04600.t1	MYB2-like, 81.2% identical to IbMYB2; 100.0% identical to IB05G04790.t1	Similar to MYB1: Transcription factor MYB1 (Actinidia chinensis var. chinensis)	MANSSCAWSGVRKGAWSEEEDNLLRKCIQKYGEGKWHLIPFRAGLNRCRKSCRLRWLNYLRPDIKRGDFKLDEVDLILRLHKLLGNRWSLIAGRIPGRTANDVKNFWNTHIQKKVFAMAAASSDNWKGKAPEMRENTVVRPRPRRLSHRTPLTGKATAVICDAQIQGHKIPTSELVMENLQENNTITSELETTTSNDKVQWWEDFLFDNEGSTCVNQGQVGWANFTIDMDLSQLLS
	IB05G04610.t1	95.6% identical to IbMYB1; 99.9% identical to IB05G04780.t1	Similar to MYB1: Transcription factor MYB1 (Actinidia chinensis var. chinensis)	MVISSVWSGSSSRVRKGSWSEEEDQLLRECIQKYGEGKWHLIPLRAGLNRCRKSCRLRWLNYLRPDIKRGEFSPDEIDLILRLHRLLGNRWSLIAGRIPGRTANDVKNLWNTHLQKKVSAMASSRQDNYWKGKAPEITENTVVRPRPRRFLKASSSPTTLLTGNATMVAYDGQLQEHMTTQPETTSDLLMENVQQKNLTTTLPSALETTPHDNVKWWEDVLSDKELNEEGQICWSEFPTDIDLLSELLS
	IB05G04620.t1	MYB2-like, 81.9% identical to IbMYB2; 100.0% identical to IB05G04770.t1	Similar to MYB1: Transcription factor MYB1 (Actinidia chinensis var. chinensis)	MANSCAWSGVRKGAWSEEEDNLLRKCIQKYGEGKWHLVPFRAGLNRCRKSCRLRWLNYLRPDIKRGDFKLDEVDLILRLHKLLGNRWSLIAGRIPGRTANDVKNYWNTHIQKKVFAMAAASSRIMQDNWKGKAPEIRENNVVRPRPRRLSRTPLTGKFTAVTYDAQIQGHKLPTSDLVMENLQENNTITSELETTTLNDRVQWWEDFLFDNEGSTCMNQGQVGWANFPTDMDLSQLLS
	IB05G04630.t1	CAR4, unrelated	Similar to CAR4: Protein C2-DOMAIN ABA-RELATED 4 (Arabidopsis thaliana)
	IB05G04760.t1	CAR4, unrelated	Similar to CAR4: Protein C2-DOMAIN ABA-RELATED 4 (Arabidopsis thaliana)
	IB05G04770.t1	MYB2-like, 81.9% identical to IbMYB2; 100.0% identical to IB05G04620.t1	Similar to MYB1: Transcription factor MYB1 (Actinidia chinensis var. chinensis)	MANSCAWSGVRKGAWSEEEDNLLRKCIQKYGEGKWHLVPFRAGLNRCRKSCRLRWLNYLRPDIKRGDFKLDEVDLILRLHKLLGNRWSLIAGRIPGRTANDVKNYWNTHIQKKVFAMAAASSRIMQDNWKGKAPEIRENNVVRPRPRRLSRTPLTGKFTAVTYDAQIQGHKLPTSDLVMENLQENNTITSELETTTLNDRVQWWEDFLFDNEGSTCMNQGQVGWANFPTDMDLSQLLS
	IB05G04780.t1	95.8% identical to IbMYB1; 99.9% identical to IB05G04610.t1	Similar to MYB1: Transcription factor MYB1 (Actinidia chinensis var. chinensis)	MVISSVWSESSSRVRKGAWSEEEDQLLRDCIQKYGEGKWHLIPLRAGLNRCRKSCRLRWLNYLRPDIKRGHFSVDEVDLILRLHRLLGNRWSLIAGRIPGRTANDVKNFWNTHLQKKVSAMASSRQDSYWKGKAPEITENTVVRPRPRRFLKASSSPTTLLTENATKVVGYDGQLQGHMTTQPETTSNLLMENFQQKNLTTTLPSALETTPHDNVKWWEDVLSDKELNDEGQICWSEFSTDIDLSELLS
	IB05G04790.t1	MYB2-like, 81.2% identical to IbMYB2; 100.0% identical to IB05G04600.t1	Similar to MYB1: Transcription factor MYB1 (Actinidia chinensis var. chinensis)	MANSSCAWSGVRKGAWSEEEDNLLRKCIQKYGEGKWHLIPFRAGLNRCRKSCRLRWLNYLRPDIKRGDFKLDEVDLILRLHKLLGNRWSLIAGRIPGRTANDVKNFWNTHIQKKVFAMAAASSDNWKGKAPEMRENTVVRPRPRRLSHRTPLTGKATAVICDAQIQGHKIPTSELVMENLQENNTITSELETTTSNDKVQWWEDFLFDNEGSTCVNQGQVGWANFTIDMDLSQLLS
Note: The identity (%) are from nucleotide blast of alignment length. MYB1/2/3 related genes are highlighted in color.

## Sheet: Table S3
Table S3. R2R3-MYB genes used in phylogenetic analysis.
Species	Genes	Accession no.	Function	Reference	Putative protein sequence
Ipomoea batatas (Sweetpotato)	IbMYB1	MT231489	activator of anthocyanins	Deng et al., 2020	MVISSVWSGSSSRVRKGSWSEEEDQLLRECIQKYGEGKWHLIPLRAGLNRCRKSCRLRWLNYLRPDIKRGEFSPDEIDLILRLHRLLGNRWSLIAGRIPGRTANDVKNLWNTHLQKKVSAMASSRQDNYWKGKAPEITENTVVRPRPRRFLKASSSPTTLLTGNATMVAYDGQLQEHMTTQPETTSDLLMENVQQKNLTTTLPSALETTPHDNVKWWEDVLSDKELNEEGQICWSEFPTDIDLLSELLS
	IbMYB2	MT231490	activator of anthocyanins	Deng et al., 2020	MVNSLSSAWPSPSGLMRKGAWTEEEDNLLRKCIQKYGEGKWHLVPLRAGLNRCRKSCRLRWLNYLRPDIKRGDFSVDEVDLIMRLHRLLGNRWSLIAGRIPGRTANDVKNYWNTHIQKKVFAMAAASSRMQDNWKGKAPEISKNTVVKPQPRRFLNTSSISRTSITGKATAVTYDAQIQAHTLPQPETTTTSDLVMENVQKNDTIASFPSELETTTFDDRVQWWEELLFDKELNDEGTACMHEGQVGWSHLPTDIDLLELLS
	IbMYB3	MT231491	activator of anthocyanins	Deng et al., 2020	MADSSSSEPPSGVKKGAWTEQEDNLLRKCIHKYGEGKWHLVPVRAGLNRCRKSCRLRWLNYLRPDIKRGDFNLDEIDLIMRLHKLLGNRWSLIAGRIPGRTANDVKNLWNTRLQKKTIANNTPSSGQEKWKDKAPKTTENTAVIRPRPRRFVMNSSSRTLPITGKTTTIVTSEVVQLQGHNKPPEAAESTSAPRLIENVDPNNSIIDLPGGAETSDDLGQWLDDFLLDMEFDGDGMACMQEGQIEWCDFHIDSDLLDLLS
	IbMYB1-1	BAK14352.1	activator of anthocyanins	Tanaka et al., 2012	MVISSVWSGSSSRVRKGSWSEEEDQLLRECIQKYGEGKWHLIPLRAGLNRCRKSCRLRWLNYLRPDIKRGEFSPDEIDLILRLHRLLGNRWSLIAGRIPGRTANDVKNLWNTHLQKKVSAMASSRQDNYWKGKAPEITENTVVRPRPRRFLKASSSPTTLLTGNATMVAYDGQLQEHMTTQPETTSDLLMENVQQKNLTTTLPSALETTPHDNVKWWEDVLSDKELNEEGQICWSEFPTDIDLLSELLS
	IbMYB1-2a	BAK14353.1	activator of anthocyanins	Tanaka et al., 2012	MVISSVWSGSSSRVRKGSWSEEEDQLLRECIQKYGEGKWHLIPLRAGLNRCRKSCRLRWLNYLRPDIKRGEFSPDEIDLILRLHRLLGNRWSLIAGRIPGRTANDVKNLWNTHLQKKVSAMASSRQDNYWKGKAPEITENTVVRPRPRRFLKASSSPTTLLTGNATMVAYDGQLQEHMTTQPETTSDLLMENVQQKNLTTTLPSALETTPHDNVKWWEDVLSDKELNEEGQICWSEFPTDIDLLSELLS
	IbMYB1-2b	BAK14354.1	activator of anthocyanins	Tanaka et al., 2012	MVISSVWSGSSSRVRKGSWSEEEDQLLRECIQKYGEGKWHLIPLRAGLNRCRKSCRLRWLNYLRPDIKRGEFSPDEIDLILRLHRLLGNRWSLIAGRIPGRTANDVKNLWNTHLQKKVSAMASSRQDNYWKGKAPEITENTVVRPRPRRFLKASSSPTTLLTGNATMVAYDGQLQEHMTTQPETTSDLLMENVQQKNLTTTLPSALETTPHDNVKWWEDVLSDKELNEEGQICWSEFPTDIDLLSELLS
	IbMYB1	BAF45114.1	activator of anthocyanins	Mano et al., 2007	MVISSVWSGSSSRVRKGSWSEEEDQLLRECIQKYGEGKWHLIPLRAGLNRCRKSCRLRWLNYLRPDIKRGEFSPDEIDLILRLHRLLGNRWSLIAGRIPGRTANDVKNLWNTHLQKKVSAMASSRQDNYWKGKAPEITENTVVRPRPRRFLKASSSPTTLLTGNATMVAYDGQLQEHMTTQPETTSDLLMENVQQKNLTTTLPSALETTPHDNVKWWEDVLSDKELNEEGQICWSEFPTDIDLLSELLS
	IbMYB2-1	BAF45116.1	activator of anthocyanins	Mano et al., 2007	MVISSVWSESSSRVRKGAWSEEEDQLLRDCIQKYGEGKWHLIPLRAGLNRCRKSCRLRWLNYLRPDIKRGHFSVDEVDLILRLHRLLGNRWSLIAGRIPGRTANDVKNFWNTHLQKKVSAMASSRQDSYWKGKAPEITENTVVRPRPRRFLKASSSPTTLLTENATKVVGYDGQLQGHMTTQPETTSNLLMENFQQKNLTTTLPSALETTPHDNVKWWEDVLSDKELNDEGQICWSEFSTDIDLSELLS
	IbMYB2-2	BAF45117.1	activator of anthocyanins	Mano et al., 2007	MVISSVWSESSSRVRKGAWSEEEDQLLRDCIQKYGEGKWHLIPLRAGLNRCRKSCRLRWLNYLRPDIKRGHFSVDEVDLILRLHRLLGNRWSLIAGRIPGRTANDVKNFWNTHLQKKVSAMASSRQDSYWKGKAPEITENTVVRPRPRRFLKASSSPTTLLTENATKVVGYDGQLQGHMTTQPETTSNLLMENFQQKNLTTTLPSALETTPHDNVKWWEDVLSDKELNDEGQICWSEFSTDIDLSELLS
	IbMYB2-3	BAF45118.1	activator of anthocyanins	Mano et al., 2007	MVISSVWLESSSRVRKGAWSEEEDQLLRDCIQKYGEGKWHLIPLRAGLNRCRKSCRLRWLNYLRPDIKRGHFSVDEVDLILRLHRLLGNRWSLIAGRIPGRTANDVKNFWNTHLQKKVSAMASSRQDSYWKGKAPEITENTVVRPRPRRFLKASSSPTTLLTENATKVVGYDGQLQGHMTTQPETTSNLLMENFQQKNLTTTLPSALETTPHDNVKWWEDVLSDKELNDEGQICWSEFSTDIDLSELLS
	IbMYB2-4	BAF45119.1	activator of anthocyanins	Mano et al., 2007	MVISSVWSESSSRVRKGAWSEEEDQLLRDCIQKYGEGKWHLIPLRAGLNRCRKSCRLRWLNYLRPDIKRGHFSVDEVDLILRLHRLLGNRWSLIAGRIPGRTANDVKNFWNTHLQRKVSAMASSRQDSYWKGKAPEITENTVVRPRPRRFLKASSSPTTLLTENATKVVGYDGQLQGHMTTQPETTSNLLMENFQQKNLTTTLPSALETTPHDNVKWWEDVLSDKELNDEGQICWSEFSTDIDLSELLS
	IB05G04570.t1			https://www.sweetpotao.com/download_genome.html Liang et al., 2024 (reannotation of pasi3 genome)	MADSSSSEPPSGVKKGAWTEQEDNLLRKCIHKYGEGKWHLVPVRAGLNRCRKSCRLRWLNYLRPDIKRGDFNLDEIDLIMRLHKLLGNRWSLIAGRIPGRTANDVKNLWNTRLQKKTIANNTPSSGQEKWKDKAPKTTENTAVIRPRPRRFVMNSSSRTLPITGKTTTIVTSEVVQLQGHNKPPEAAESTSAPRLIENVDPNNSIIDLPGGAETSDDLGQWLDDFLLDMEFDGDGMACMQEGQIEWCDFHIDSDLLDLLS
	IB05G04580.t1				MVNSLSSAWPSPSGLMRKGAWTEEEDNLLRKCIQKYGEGKWHLVPLRAGLNRCRKSCRLRWLNYLRPDIKRGDFSVDEVDLIMRLHRLLGNRWSLIAGRIPGRTANDVKNYWNTHIQKKVFAMAAASSRMQDNWKGKAPEISKNTVVKPQPRRFLNTSSISRTSITGKATAVTYDAQIQAHTLPQPETTTTSDLVMENVQKNDTIASFPSELETTTFDDRVQWWEELLFDKELNDEGTACMHEGQVGWSHLPTDIDLLELLS
	IB05G04600.t1				MANSSCAWSGVRKGAWSEEEDNLLRKCIQKYGEGKWHLIPFRAGLNRCRKSCRLRWLNYLRPDIKRGDFKLDEVDLILRLHKLLGNRWSLIAGRIPGRTANDVKNFWNTHIQKKVFAMAAASSDNWKGKAPEMRENTVVRPRPRRLSHRTPLTGKATAVICDAQIQGHKIPTSELVMENLQENNTITSELETTTSNDKVQWWEDFLFDNEGSTCVNQGQVGWANFTIDMDLSQLLS
	IB05G04610.t1				MVISSVWSGSSSRVRKGSWSEEEDQLLRECIQKYGEGKWHLIPLRAGLNRCRKSCRLRWLNYLRPDIKRGEFSPDEIDLILRLHRLLGNRWSLIAGRIPGRTANDVKNLWNTHLQKKVSAMASSRQDNYWKGKAPEITENTVVRPRPRRFLKASSSPTTLLTGNATMVAYDGQLQEHMTTQPETTSDLLMENVQQKNLTTTLPSALETTPHDNVKWWEDVLSDKELNEEGQICWSEFPTDIDLLSELLS
	IB05G04620.t1				MANSCAWSGVRKGAWSEEEDNLLRKCIQKYGEGKWHLVPFRAGLNRCRKSCRLRWLNYLRPDIKRGDFKLDEVDLILRLHKLLGNRWSLIAGRIPGRTANDVKNYWNTHIQKKVFAMAAASSRIMQDNWKGKAPEIRENNVVRPRPRRLSRTPLTGKFTAVTYDAQIQGHKLPTSDLVMENLQENNTITSELETTTLNDRVQWWEDFLFDNEGSTCMNQGQVGWANFPTDMDLSQLLS
	IB05G04770.t1				MANSCAWSGVRKGAWSEEEDNLLRKCIQKYGEGKWHLVPFRAGLNRCRKSCRLRWLNYLRPDIKRGDFKLDEVDLILRLHKLLGNRWSLIAGRIPGRTANDVKNYWNTHIQKKVFAMAAASSRIMQDNWKGKAPEIRENNVVRPRPRRLSRTPLTGKFTAVTYDAQIQGHKLPTSDLVMENLQENNTITSELETTTLNDRVQWWEDFLFDNEGSTCMNQGQVGWANFPTDMDLSQLLS
	IB05G04780.t1				MVISSVWSESSSRVRKGAWSEEEDQLLRDCIQKYGEGKWHLIPLRAGLNRCRKSCRLRWLNYLRPDIKRGHFSVDEVDLILRLHRLLGNRWSLIAGRIPGRTANDVKNFWNTHLQKKVSAMASSRQDSYWKGKAPEITENTVVRPRPRRFLKASSSPTTLLTENATKVVGYDGQLQGHMTTQPETTSNLLMENFQQKNLTTTLPSALETTPHDNVKWWEDVLSDKELNDEGQICWSEFSTDIDLSELLS
	IB05G04790.t1				MANSSCAWSGVRKGAWSEEEDNLLRKCIQKYGEGKWHLIPFRAGLNRCRKSCRLRWLNYLRPDIKRGDFKLDEVDLILRLHKLLGNRWSLIAGRIPGRTANDVKNFWNTHIQKKVFAMAAASSDNWKGKAPEMRENTVVRPRPRRLSHRTPLTGKATAVICDAQIQGHKIPTSELVMENLQENNTITSELETTTSNDKVQWWEDFLFDNEGSTCVNQGQVGWANFTIDMDLSQLLS
Ipomoea trifida	Itf12g04070.t1			Wu et al., 2018	MADSSSSEPPSGVKKGAWTEQEDNLLRKCIHKYGEGKWHLVPVRAGLNRCRKSCRLRWLNYLRPDIKRGDFNLDEIDLIMRLHKLLGNRWSLIAGRIPGRTANDVKNLWNTRLQKKTIIANNTPSSGQEKWKDKAPKTTENTAVIRPRPRRFVMNSSSRTLPITGKTTIVTSEVVQLQGHNKPPEAAESTSAPRLIENVDPNNSIIDLPGGAETSDDLGQWLDDFLLDMEFDGDGMACMQEGQIEWCDFHIDSDILDLLS
	Itf12g04080.t1				MVNSLSSAWPSPSGLMRKGAWTEEEDNLLRKCIQKYGEGKWHLVPLRAGLNRCRKSCRLRWLNYLRPDIKRGDFSVDEVDLIMRLHRLLGNRWSLIAGRIPGRTANDVKNYWNTHIQKKVFAMAAASSRMQDNWKGKAPEISKNTVVKPQPRRFLNTSSLSRTPMTGKATAVTNYAQIQAHTLPQRETTTTSDLVMENVQKNDTIASFPSELETTTFDDRVQWWEELLFDKELNDEGTACMHEGQIGWSHLPTDIDLLELLS
	Itf12g04100.t1				MANSCAWSGVRKGAWSEEEDNLLRKCIQKYGEGKWHLIPFRAGLNRCRKSCRLRWVNYLRPDIKRGDFKLDEVDLILRLHKLLGNRWSLIAGRIPGRTANDVKNYWNTHIQKKVFAMAAASSDNWKGKATEIRENTVVRPRPRRLSRTPLTGKATAVTYDAQIQGHKIPTSELVMENLQQNNTITSELETTTLNDRLQWWEDFLFDNEGNTCMNQGQVCWANFPTDMDLSELLS
Ipomoea triloba	Itb12g04280.t1			Wu et al., 2018	MADSSSSEPPSGVKKGAWTEQEDNLLRKCIHRYGEGKWHLVPVRAGLNRCRKSCRLRWLNYLRPDIKRGDFNLDEIDLIMRLHKLLGNRWSLIAGRIPGRTANDVKNLWNTRLQKKTIANNTPSSGQETWKDKAPKTTENTAVIRPRPRRFAMTSSSRTLPITGKTTIVTSEVVQLPPPAEAAESTSEPRLIENVDPKSMPGETETSDDLGQWLDDFLFDMEFDGDGMACMQEGQIEWCDFHIDSDLLDLLS
	Itb12g04290.t1				MVINSSSAWPSPSGLMRKGAWTEEEDNLLRKCIQKYGEGKWHLVPLRAGLNRCRKSCRLRWLNYLRPDIKRGDFSVDEVDLIMRLHRLLGNRWSLIAGRIPGRTANDVKNYWNTHIQKKVFAMAAASSKMQDNWKGKAPEIRENTVVRPQPRRFLNTSSLSRTSMAGKATAVTYDAQIQAHALPHPEPTTSDLVMENVQKNDTIATFPSELETTTFDDRVRWWEDLLFDKELNDEGTACMHEGQVGWSHLPTDIDLLELLS
	Itb12g04320.t1				MANSCAWSGVRKGAWSEEEDNLLRKCIQKYGEGKWHLIPFRAGNLLIPSFVTCFRWSLIAGRIPGRTANDVKNYWNTHIQKKVFAMAAASSDNWKGKATEMRENTVVRPRPRRLSRTPLTGKAAAVTCDAQIQGHKIPTSELVMENLQQNNTITSELETTTSNDRLQWWEDFLFDNEGNTCMNQGQVCWANFPTDMDLSELLS
Ipomoea nil (Japanese morning glory)	INIL05g09649.t1			http://viewer.shigen.info/asagao/download.php	MADSSSEPPSGVMKKGAWTEQEDNLLRKCIHKYGEGKWHLVPVRAGLNRCRKSCRLRWLNYLRPDIKRGDFNLDEIDLIMRLHKLLGNRWSLIAGRIPGRTANDVKNLWNTRLQKKTIATPSSGQEKWKDKAPKTTEKTVVIRPQPRRFVVTSSSRTLPMTGKTTIVTSEEVVQLQGHNMPPPPPPPPEAAESTSVPRLMENVDPNNSIIDPPEEAETSDNLAPWLDDFLLDMEFDGDGMTCMQEGQIEWCDFHIDSDLLDLLS*
	INIL05g09650.t1				MVNSSSAWPPPSSSRLMRKGAWTEEEDNLLRKCIQKYGEGKWHLVPLRAGLNRCRKSCRLRWLNYLRPDIKRGDFSVDEVDLIMRLHRLLGNRWSLIAGRIPGRTANDVKNYWNTHIQKKVFAMARMQDNWKGKAPEIRENTVVRPRPRRFLNTSLSPTSKTGKATAVTYDAQIQGHTLPQPPEAIITTSDLVMENVQLNNTIATLPSELETTTSDDRVRWWEDLLFDKEFNDDEGNACMHEGQVGWTNLPIDMDLLELLS*
	INIL05g09651.t1				MVISSVLSGSSSRVRKGAWSEEEDHLLRECIQKYGEGKWHLIPLRAGNIMWTLIAGRIPGRTANDVKNFWNTHLQKKVSAMAMASPRQDNWKGKAPEITENTVVRPRPRRFLNAASSSPTTLFTGNATTVAYDGQLQGHNITTQPETTSDLLMENVQQNNSTTTLPSVLLETTPHDKVDNVTWWEDILSDKELSDEGQFSWSEFPTDIDLSELLS
	INIL05g09652.t1				MVISSVLSGSSSRVRKGAWSEEEDHLLRECIQKYGEGKWHLIPLRAGLNRCRKSCRLRWLNYLHPDIKRGDFSPDEVDLILRLHKLLGNRWTLIAGRIPGRTANDVKNFWNTHLQKKVSAMAMASPRQDNWKGKAPEITENTVVRPRPRRFLNAASSSPTTLFTGNATTVAYDGQLQGHNITTQPETTSDLLMENVQQNNSTTTLPSVLLETTPHDKVDNVTWWEDILSDKELSDEGQFSWSEFPTDIDLSELLS*
Arabidopsis thaliana	AtMYB11	Q9LZK4	SG7, activator of flavonols	Stracke et al., 2007	MGRAPCCEKVGIKKGRWTAEEDRTLSDYIQSNGEGSWRSLPKNAGLKRCGKSCRLRWINYLRSDIKRGNITPEEEDVIVKLHSTLGTRWSTIASNLPGRTDNEIKNYWNSHLSRKLHGYFRKPTVANTVENAPPPPKRRPGRTSRSAMKPKFILNPKNHKTPNSFKANKSDIVLPTTTIENGEGDKEDALMVLSSSSLSGAEEPGLGPCGYGDDGDCNPSINGDDGALCLNDDIFDSCFLLDDSHAVHVSSCESNNVKNSEPYGGMSVGHKNIETMADDFVDWDFVWREGQTLWDEKEDLDSVLSRLLDGEEMESEIRQRDSNDFGEPLDIDEENKMAAWLLS
	AtMYB12	O22264	SG7, activator of flavonols	Stracke et al., 2007	MGRAPCCEKVGIKRGRWTAEEDQILSNYIQSNGEGSWRSLPKNAGLKRCGKSCRLRWINYLRSDLKRGNITPEEEELVVKLHSTLGNRWSLIAGHLPGRTDNEIKNYWNSHLSRKLHNFIRKPSISQDVSAVIMTNASSAPPPPQAKRRLGRTSRSAMKPKIHRTKTRKTKKTSAPPEPNADVAGADKEALMVESSGAEAELGRPCDYYGDDCNKNLMSINGDNGVLTFDDDIIDLLLDESDPGHLYTNTTCGGDGELHNIRDSEGARGFSDTWNQGNLDCLLQSCPSVESFLNYDHQVNDASTDEFIDWDCVWQEGSDNNLWHEKENPDSMVSWLLDGDDEATIGNSNCENFGEPLDHDDESALVAWLLS
	AtMYB111	Q9FJ07	SG7, activator of flavonols	Stracke et al., 2007	MGRAPCCEKIGLKRGRWTAEEDEILTKYIQTNGEGSWRSLPKKAGLLRCGKSCRLRWINYLRRDLKRGNITSDEEEIIVKLHSLLGNRWSLIATHLPGRTDNEIKNYWNSHLSRKIYAFTAVSGDGHNLLVNDVVLKKSCSSSSGAKNNNKTKKKKKGRTSRSSMKKHKQMVTASQCFSQPKELESDFSEGGQNGNFEGESLGPYEWLDGELERLLSSCVWECTSEEAVIGVNDEKVCESGDNSSCCVNLFEEEQGSETKIGHVGITEVDHDMTVEREREGSFLSSNSNENNDKDWWVGLCNSSEVGFGVDEELLDWEFQGNVTCQSDDLWDLSDIGEITLE
	AtMYB75/PAP1	AAG42001	SG6, activator of anthocyanins	Borevitz et al., 2000	MEGSSKGLRKGAWTTEEDSLLRQCINKYGEGKWHQVPVRAGLNRCRKSCRLRWLNYLKPSIKRGKLSSDEVDLLLRLHRLLGNRWSLIAGRLPGRTANDVKNYWNTHLSKKHEPCCKIKMKKRDITPIPTTPALKNNVYKPRPRSFTVNNDCNHLNAPPKVDVNPPCLGLNINNVCDNSIIYNKDKKKDQLVNNLIDGDNMWLEKFLEESQEVDILVPEATTTEKGDTLAFDVDQLWSLFDGETVKFD
	AtMYB90/PAP2	AAG42002	SG6, activator of anthocyanins	Stracke et al., 2001	MEGSSKGLRKGAWTAEEDSLLRLCIDKYGEGKWHQVPLRAGLNRCRKSCRLRWLNYLKPSIKRGRLSNDEVDLLLRLHKLLGNRWSLIAGRLPGRTANDVKNYWNTHLSKKHESSCCKSKMKKKNIISPPTTPVQKIGVFKPRPRSFSVNNGCSHLNGLPEVDLIPSCLGLKKNNVCENSITCNKDDEKDDFVNNLMNGDNMWLENLLGENQEADAIVPEATTAEHGATLAFDVEQLWSLFDGETVELD
	AtMYB113	AEE34501	SG6, activator of anthocyanins	Stracke et al., 2001	MGESPKGLRKGTWTTEEDILLRQCIDKYGEGKWHRVPLRTGLNRCRKSCRLRWLNYLKPSIKRGKLCSDEVDLVLRLHKLLGNRWSLIAGRLPGRTANDVKNYWNTHLSKKHDERCCKTKMINKNITSHPTSSAQKIDVLKPRPRSFSDKNSCNDVNILPKVDVVPLHLGLNNNYVCESSITCNKDEQKDKLININLLDGDNMWWESLLEADVLGPEATETAKGVTLPLDFEQIWARFDEETLELN
	AtMYB114	AEE34502	SG6, activator of anthocyanins	Stracke et al., 2001	MEGSSKGLRKGAWTAEEDSLLRQCIGKYGEGKWHQVPLRAGLNRCRKSCRLRWLNYLKPSIKRGKFSSDEVDLLLRLHKLLGNRWSLIAGRLPGRTANDVKNYWNTHLSKKHEPCCKTKIKRINIITPPNTPAQKVDIF
	AtMYB123	Q9FJA2	SG5, activator of proanthocyanins	Eukaryota et al., 2001	MGKRATTSVRREELNRGAWTDHEDKILRDYITTHGEGKWSTLPNQAGLKRCGKSCRLRWKNYLRPGIKRGNISSDEEELIIRLHNLLGNRWSLIAGRLPGRTDNEIKNHWNSNLRKRLPKTQTKQPKRIKHSTNNENNVCVIRTKAIRCSKTLLFSDLSLQKKSSTSPLPLKEQEMDQGGSSLMGDLEFDFDRIHSEFHFPDLMDFDGLDCGNVTSLVSSNEILGELVPAQGNLDLNRPFTSCHHRGDDEDWLRDFTC
Petunia x hybrida	PhAN2	AAF66727	activator of anthocyanins	Albert et al., 2011	MSTSNASTSGVRKGAWTEEEDLLLRECIDKYGEGKWHLVPVRAGLNRCRKSCRLRWLNYLRPHIKRGDFSLDEVDLILRLHKLLGNRWSLIAGRLPGRTANDVKNYWNTHLRKKLIAPHDQKQESKNKAVKITENNIIKPRPRTFSRPAMNNFPCWNGKSCNKNTIDKNEGDTEIIKFSDEKQKPEESIDDGLQWWANLLANNIEIEELVSCNSPTLLHEETAPSVNAESSLTQGGGSGLSDFSVDIDDIWDLVS
	PhAN4	ADQ00392	activator of anthocyanins	Albert et al., 2014	MKTSVFTSSGVLRKGSWTEEEDILLRKCIEKYGEGKWHQVPVRAGLNRCRKSCRLRWMNYLRPHIKRGDFSPDEVDLILRLHKLLGNRWSLIAGRLPGRTANDVKNYWNTNLLRRSKFAPPQQHDRKCPKAIKTMAKNAIIRPQPRNLSKLAKNNVSTIHKDEHSKQEIIIEKPTTAEVVSRDENVEWWTNLLLDNCNGFEKAATESTSAFKNIESLLNEELLSPSINGGTYYPMQETRDMGWSDLSIDADLWELL
	PhDPL	ADQ00395	activator of anthocyanins	Albert et al., 2014	MNTSVFTSSGVLRKGAWAEEEDILLRKCIEKYGEGKWHQVPVRAGLNRCRKSCRLRWLNYLRPHIKRGDFSPEEVDLILRLHKLLGNRWSLIAGRLPGRTANDVKNYWNTHLLRRSNFAPPPQHERKCTKAVKIMAKNVIIRPQPRNLSKLAKNNVSNYSTIHKDEHSKQKMFIEKPTAAEVVSRDNNVEWWTNLLLDNCNGFEKAAPESTSAVKNIENLLNEELLSTSINGGTNYPMQETGDMGWSDFSIDSDLWELLLQ
	PhPHZ	ADQ00390	activator of anthocyanins	Albert et al., 2014	MNTTIPKSSGLVRKGAWTEEEDVLLRKCIEKFGEGKWHQVPVRAGLNRCRKSCRLRWLNYLRPHIKRGDFSEDEVDLIFRLHKLLGNRWSLIAGRLPGRTANDVKNYWNTHLQRKLIAPARQEIRKCRALKITENNIVRPRPRTFSNSAQNISWCSNKSITNSTIDTDGSNNECIRINDKKPMAEVSRDDGVQWWTSLLANCNENDEPAVENMSYDKLPSLLHEEISPPMNGGISDCMQEGQSGWDDFSVDIDHLWNLLN
Malus x domestica (apple)	MdMYB10	ABB84753	activator of anthocyanins	Espley et al., 2009	MEGYNENLSVRKGAWTREEDNLLRQCVEIHGEGKWNQVSYKAGLNRCRKSCRLRWLNYLKPNIKRGDFKEDEVDLIIRLHRLLGNRWSLIARRLPGRTANAVKNYWNTRLRIDSRMKTVKNKSQEMRETNVIRPQPQKFNRSSYYLSSKEPILDHIQSAEDLSTPPQTSSSTKNGNDWWETLLEGEDTFERAAYPSIELEEELFTSFWFDDRLSPRSCANFPEGHSRSEFSFSTDLWNHSKEE
Actinidia chinensis (kiwifruit)	AcMYB1	AHB17741	anthocyanin related	unpubished	MGRSPCCEKAHTNKGAWTKEEDQRLINYIRSHGEGCWRSLPKAAGLLRCGKSCRLRWINYLRPDLKRGNFTEEEDELIIKLHSLLGNKWSLIAGRLPGRTDNEIKNYWNTHIKRKLISRGVDPQTHRPLTATTAAANSQFASQVPSLSLTEFALMSQSTLITSGESLDDGKCSSGTTEEADPQPPPPHKNCQSVDLDLSIGLGPYHSRTRASSSSNSAESKLHKMEVPFAAEAVCLCWQLGFQSGGQLCNNCQSNQGLCR
Note: Sequences with Accession No. were obtained from NCBI; the remaining sequences was obtained from genome annotation files.

## Sheet: Table S4
Table S4. Calculation of divergence time for IbMYB1/2/3 by nucleotide substitution rates.
Seq_1	Seq_2	Ka	Ks	Ka/Ks	EffectiveLen	Divergence-Time （MYA）	Note
IbMYB1	IbMYB2	0.172754	0.537056	0.321668	744	17.902
IbMYB1	IbMYB3	0.244806	0.672636	0.363951	732	22.421
IbMYB2	IbMYB3	0.247551	0.68184	0.363064	765	22.728
IbMYB1	AB258986 (IbMYB2-1)	0.0328649	0.0585513	0.561302	744	2.92756
IbMYB1	AB258987 (IbMYB2-2)	0.0328649	0.0585513	0.561302	744	2.92756
IbMYB1	AB258988 (IbMYB2-3)	0.0346728	0.0586115	0.59157	744	2.93058
IbMYB1	AB258989 (IbMYB2-4)	0.0346934	0.0521149	0.66571	744	2.60575
IbMYB2	IB05G04620.t1 (IbMYB2-like)	0.0827704	0.328751	0.251772	711	16.4376
IbMYB2	IB05G04600.t1 (IbMYB2-like)	0.105624	0.292483	0.361129	708	14.6242
IbMYB2	IB05G04770.t1 (IbMYB2-like)	0.0827704	0.328751	0.251772	711	16.4376
IbMYB2	IB05G04790.t1 (IbMYB2-like)	0.105624	0.283004	0.373224	708	14.1502
IB05G04610.t1 (IbMYB1)	IB05G04600.t1 (IbMYB2-like)	0.156717	0.289247	0.54181	693	9.64156
IB05G04610.t1 (IbMYB1)	IB05G04620.t1 (IbMYB2-like)	0.155593	0.308651	0.504106	690	10.2884
IB05G04620.t1 (IbMYB2-like)	IB05G04600.t1 (IbMYB2-like)	0.027854	0.0753628	0.369599	702	3.76814
IB05G04770.t1 (IbMYB2-like)	IB05G04790.t1 (IbMYB2-like)	0.027854	0.06819	0.408477	702	3.4095
IB05G04610.t1 (IbMYB1)	IB05G04780.t1 (IbMYB1)	0.0017321	0		747	~ 0	One nonsynonymous nucleotide difference
IB05G04620.t1 (IbMYB2-like)	IB05G04770.t1 (IbMYB2-like)	0	0		714	~ 0	100% identity
IB05G04600.t1 (IbMYB2-like)	IB05G04790.t1 (IbMYB2-like)	0	0.00653599	0	708	~ 0 – 0.33	One synonymous nucleotide difference
Note: The formula for calculating Divergence-Time is T=Ks/2r. T: the calculated differentiation time, measured in MYA (million years ago) Ks: the number of synonymous mutations. R: the mutation rate of the plant (number of mutations per point per year). Here, the R rate of the CHS gene of the dicotyledonous model plant A. thaliana were used, with 1.5×10-8 synonymous substitutions per year (Koch e…

## Sheet: Table S5
Table S5. Transcriptomic expression levels of anthocyanin associated genes in CK_vs._IbMYB2-OX fibrous roots.
	Gene	ID	CK_mean （tpm）	IbMYB2-ox_mean （tpm）	log2(FC)	Note
TFs related to MBW complex	IbMYB1	Iba_chr05eCG3160	0.0503333	0.001	-5.65344	Low TPM; not expressed in qRT-PCR
		Iba_chr05cCG4480	0.001	0.0423333	5.40372	Low TPM; not expressed in qRT-PCR
	IbMYB2	Iba_chr05dCG3390	0.082	65.199	9.63501	Up-DEG; validated by qRT-PCR
	IbMYB3	Iba_chr05fCG2560	6.26667	9.04933	0.530113	No significant difference; validated by qRT-PCR
	IbbHLH2	Iba_chr07bCG1030	10.72	242.049	4.49692	Up-DEG
		Iba_chr07eCG0580	2.503	92.9223	5.2143	Up-DEG
		Iba_chr07cCG1090	1.28867	63.613	5.62537	Up-DEG; validated by qRT-PCR
		Iba_chr07dCG0670	2.06167	54.87	4.73413	Up-DEG
		Iba_chr07fCG0930	0.591667	11.4823	4.27849	Up-DEG
	IbWDR1	Iba_chr05cCG18320	37.0827	33.8403	-0.132001	No significant difference
		Iba_chr05fCG16000	11.723	9.75533	-0.265079	No significant difference; validated by qRT-PCR
		Iba_chr05aCG17020	44.2873	41.6257	-0.0894208	No significant difference
	IbMYB27	Iba_chr08eCG0140	2.124	232.531	6.77449	Up-DEG; validated by qRT-PCR
		Iba_chr08aCG5880	0.064	6.47333	6.66029	Up-DEG
		Iba_chr08bCG5690	0.001	0.673	9.39446	Low TPM
		Iba_chr08cCG4520	0.001	0.0966667	6.59495	Low TPM
	IbMYB4a	Iba_chr14aCG25960	8.313	11.9997	0.529553	No significant difference; validated by qRT-PCR
		Iba_chr05eCG14130	3.37533	4.62767	0.455255	No significant difference
	IbMYB4b	Iba_chr11fCG12780	10.7517	9.51133	-0.176841	No significant difference; validated by qRT-PCR
		Iba_chr11aCG19180	0.001	0.001	0	Low TPM
		Iba_chr11bCG17590	0.001	0.001	0	Low TPM
		Iba_chr11eCG15960	0.001	0.001	0	Low TPM
	IbMYB4c	Iba_chr12dCG11630	1.36167	1.29733	-0.0698244	No significant difference; validated by qRT-PCR
		Iba_chr12eCG9360	0.974667	1.09867	0.172773	No significant difference
		Iba_chr12eCG9400	0.001	0.001	0	Low TPM
		Iba_chr12fCG11170	0.001	0.001	0	Low TPM
	IbMYBx	Iba_chr09eCG12980	0.223333	0.479333	1.10183	No significant difference, FDR > 0.05; validated by qRT-PCR
		Iba_chr03aCG16890	0.713	0.366	-0.962058	No significant difference
Structural genes related to anthocyanin biosynthesis and transportation	IbPAL	Iba_chr03dCG12180	0.001	1.98267	10.9532	Up-DEG
		Iba_chr03aCG19490	6.69067	21.0063	1.6506	Up-DEG; validated by qRT-PCR
		Iba_chr01aCG20890	48.0037	145.033	1.59516	Up-DEG
		Iba_chr03eCG9180	34.7063	98.373	1.50306	Up-DEG
		Iba_chr03bCG16240	24.3703	62.4227	1.35694	Up-DEG
		Iba_chr01aCG1080	8.524	3.05167	-1.48193	Down-DEG
		Iba_chr01bCG1650	8.111	2.801	-1.53394	Down-DEG
		Iba_chr01fCG8630	11.525	3.916	-1.55731	Down-DEG
		Iba_chr01cCG1840	8.65267	2.68967	-1.68572	Down-DEG
	IbC4H	Iba_chr12cCG20940	47.7733	107.274	1.16702	Up-DEG; validated by qRT-PCR
	Ib4CL	Iba_chr01cCG12620	0.001	4.37233	12.0942	Up-DEG
		Iba_chr01eCG1490	0.0623333	11.3263	7.50546	Up-DEG; validated by qRT-PCR
		Iba_chr01fCG2370	0.045	6.95933	7.27288	Up-DEG
		Iba_chr01bCG15040	0.147667	12.1597	6.36362	Up-DEG
		Iba_chr01dCG12800	0.855333	13.9187	4.02439	Up-DEG
		Iba_chr09eCG5090	0.669	3.223	2.26833	Up-DEG
		Iba_chr09bCG4110	2.24333	8.523	1.92572	Up-DEG
		Iba_chr09cCG3890	0.693	2.48633	1.84309	Up-DEG
	IbCHS	Iba_chr12cCG7620	34.14	186.465	2.44937	Up-DEG; validated by qRT-PCR
		Iba_chr12fCG5760	48.4263	254.97	2.39647	Up-DEG
		Iba_chr12aCG5470	25.1843	131.098	2.38005	Up-DEG
		Iba_chr12eCG3100	1.63067	10.2837	2.65682	Up-DEG
		Iba_chr12bCG10480	0.815667	4.95967	2.60419	Up-DEG
		Iba_chr12eCG2740	2.81967	7.23467	1.3594	Up-DEG
		Iba_chr12cCG7280	3.199	7.04067	1.13809	Up-DEG
	IbCHI	Iba_chr11bCG15320	66.2983	713.37	3.42761	Up-DEG; validated by qRT-PCR
		Iba_chr05dCG16050	35.72	341.599	3.2575	Up-DEG
		Iba_chr11aCG15750	37.0093	343.102	3.21268	Up-DEG
		Iba_chr11eCG12150	15.724	156.931	3.31909	Up-DEG
		Iba_chr05aCG15470	12.8963	151.228	3.55169	Up-DEG
		Iba_chr11cCG13440	3.73333	31.0223	3.05477	Up-DEG
		Iba_chr05bCG10720	0.839333	9.37267	3.48114	Up-DEG
		Iba_chr11aCG16080	3.44633	28.344	3.03991	Up-DEG
	IbF3H	Iba_chr02eCG2830	4.72933	102.118	4.43245	Up-DEG; validated by qRT-PCR
		Iba_chr02fCG5290	0.001	3.34433	11.7075	Up-DEG
	IbF3'H	Iba_chr04dCG17630	5.25867	105.507	4.3265	Up-DEG; validated by qRT-PCR
		Iba_chr04dCG17290	7.224	137.952	4.25522	Up-DEG
		Iba_chr04aCG24090	4.20333	78.6037	4.22499	Up-DEG
		Iba_chr04aCG21750	3.68067	67.6747	4.20058	Up-DEG
		Iba_chr15cCG4740	3.12933	0.929333	-1.75159	Up-DEG
	IbDFR	Iba_chr05cCG3670	20.4437	752.009	5.20102	Up-DEG
		Iba_chr05fCG1800	11.367	820.553	6.17367	Up-DEG; validated by qRT-PCR
		Iba_chr05eCG2450	5.28867	112.375	4.40927	Up-DEG
		Iba_chr05dCG2580	1.049	38.1617	5.18504	Up-DEG
		Iba_chr01cCG14930	27.784	75.8357	1.44862	Up-DEG
		Iba_chr01cCG15620	27.784	75.8357	1.44862	Up-DEG
		Iba_chr01fCG5310	18.008	42.383	1.23485	Up-DEG
		Iba_chr01dCG15300	5.532	22.492	2.02354	Up-DEG
		Iba_chr01dCG15310	5.532	22.492	2.02354	Up-DEG
	IbANS	Iba_chr13aCG11450	30.1263	590.399	4.29259	Up-DEG; validated by qRT-PCR
		Iba_chr13dCG8720	69.806	1307.5	4.22732	Up-DEG
		Iba_chr13fCG8080	28.7927	441.863	3.93982	Up-DEG
		Iba_chr13aCG10430	6.592	116.658	4.14543	Up-DEG
	Ib3GT	Iba_chr10aCG1910	0.333333	830.799	11.2833	Up-DEG; validated by qRT-PCR
		Iba_chr10dCG1750	0.0913333	264.437	11.4995	Up-DEG
		Iba_chr10bCG1830	0.001	319.242	18.2843	Up-DEG
	Ib3GGT	Iba_chr03eCG5230	0.0453333	222.882	12.2634	Up-DEG; validated by qRT-PCR
		Iba_chr03bCG14590	0.047	93.7737	10.9623	Up-DEG
		Iba_chr03aCG15680	0.001	24.514	14.5813	Up-DEG
	IbGST	Iba_chr10cCG5000	0.0666667	1.91967	4.84775	Up-DEG
		Iba_chr02eCG1290	8.58	181.776	4.40504	Up-DEG
		Iba_chr02bCG4220	1.92333	33.5887	4.12629	Up-DEG
		Iba_chr02aCG5420	30.1583	500.172	4.0518	Up-DEG
		Iba_chr02cCG4150	28.3223	435.685	3.94327	Up-DEG
		Iba_chr02fCG4070	37.2567	520.645	3.80473	Up-DEG; validated by qRT-PCR
		Iba_chr12bCG20520	1.24933	9.28467	2.89369	Up-DEG
		Iba_chr12fCG13640	39.263	165.597	2.07643	Up-DEG
		Iba_chr12bCG20500	4.372	17.64	2.01249	Up-DEG
		Iba_chr12cCG18210	41.6973	149.866	1.84565	Up-DEG
		Iba_chr12dCG14040	17.77	63.2637	1.83193	Up-DEG
		Iba_chr09cCG1530	2.605	8.94133	1.77921	Up-DEG
		Iba_chr09fCG2700	5.22733	16.4243	1.65169	Up-DEG
		Iba_chr09eCG2450	38.7727	104.9	1.4359	Up-DEG
		Iba_chr12bCG6240	5.07967	2.39567	-1.08431	Up-DEG
		Iba_chr05aCG1590	3.39133	1.23167	-1.46124	Up-DEG
Note: Genes highlighted in color are the most significant gene members screened by both TPM and log2(FC) values, and were displayed in the volcano plot and validated by qRT-PCR.

## Sheet: Table S6
Table S6. Screened members among the top 50 up- and down-DEG transcription factors.
Category	Id	TF_family	Symbol	Reannotated Name	CK_mean	IbMYB2-ox_mean	log2(FC)	Description
Screened members among the top 50 up-DEG TFs	scaffold19191CG0010	MYB	MYB75	IbMYB2	0.001	99.5817	16.6036	QMP81301.1 anthocyanin R2R3-MYB transcriptional activator [Ipomoea batatas]
	Iba_chr05dCG3390	MYB	MYB75	IbMYB2	0.082	65.199	9.63501	QMP81301.1 anthocyanin R2R3-MYB transcriptional activator [Ipomoea batatas]
	Iba_chr08eCG0140	MYB	MYB3	IbMYB27	2.124	232.531	6.77449	QMP81306.1 R2R3-MYB transcriptional repressor [Ipomoea batatas]
	Iba_chr07cCG1090	bHLH	BHLH42	IbbHLH2	1.28867	63.613	5.62537	AFV33952.1 bHLH2 transcription factor [Ipomoea batatas]
	Iba_chr07eCG0580	bHLH	BHLH42	IbbHLH2	2.503	92.9223	5.2143	QMP81308.1 anthocyanin bHLH transcriptional regulator [Ipomoea batatas]
	Iba_chr07bCG1030	bHLH	BHLH42	truncated IbbHLH2	10.72	242.049	4.49692	AHH29256.1 transcriptional regulator bHLH2 [Ipomoea batatas]
	Iba_chr07fCG0930	bHLH	BHLH42	IbbHLH2	0.591667	11.4823	4.27849	AEA34965.1 putative transcription factor BHLH2 [Ipomoea batatas]
	Iba_chr09dCG4260	MYB	MYB41	SG16 MYB	1.66467	13.9203	3.06389	XP_031091385.1 transcription factor MYB30-like [Ipomoea triloba]
	Iba_chr15fCG0330	ERF	DREB1E		2.27467	18.8337	3.04959	XP_031124486.1 dehydration-responsive element-binding protein 1E-like [Ipomoea triloba]
	Iba_chr14bCG18230	ERF	ERF109		2.42533	17.716	2.8688	XP_031092188.1 ethylene-responsive transcription factor ERF109-like [Ipomoea triloba]
	Iba_chr09aCG3460	MYB_related	MYB3	truncated SG16 MYB	2.257	15.9057	2.81706	XP_031091385.1 transcription factor MYB30-like [Ipomoea triloba]
	scaffold18456CG0020	WRKY	WRKY27		4.50633	29.7307	2.72193	XP_031094031.1 WRKY transcription factor 22-like [Ipomoea triloba]
	Iba_chr02bCG24920	ERF	ERF025		11.0653	70.5437	2.67247	XP_031107843.1 ethylene-responsive transcription factor ERF027-like [Ipomoea triloba]
Screened members among the top 50 down-DEG TFs	scaffold61572CG0010	HSF	HSF30		13.4333	0.001	-13.7135	XP_031110397.1 heat shock factor protein HSF30-like isoform X1 [Ipomoea triloba]
	scaffold14858CG0010	TALE	LET6		9.97933	0.229667	-5.44133	BAF93478.1 class-I knotted1-like homeobox protein IBKN1 [Ipomoea batatas]
	Iba_chr05aCG2960	NAC	FEZ		14.698	1.586	-3.21216	XP_031096067.1 protein FEZ-like [Ipomoea triloba]
	Iba_chr03cCG12070	NAC	JA2L		7.28967	0.934667	-2.96333	XP_031105753.1 NAC domain-containing protein JA2L-like [Ipomoea triloba]
	Iba_chr02aCG19930	HSF	HSF30		25.5237	3.44067	-2.89108	XP_031110397.1 heat shock factor protein HSF30-like isoform X1 [Ipomoea triloba]
	scaffold17535CG0250	Trihelix	PTL		8.82533	1.65333	-2.41627	XP_031128122.1 trihelix transcription factor PTL-like [Ipomoea triloba]
	Iba_chr06aCG8340	MYB	MYBAS2	SG17 MYB	12.414	2.64433	-2.23099	XP_031097324.1 transcription factor MYB24-like [Ipomoea triloba]
	Iba_chr14cCG14460	TALE	KN1		8.962	1.97	-2.18563	BAF93479.1 class-I knotted1-like homeobox protein IBKN2 [Ipomoea batatas]
	Iba_chr01dCG9850	bHLH	BHLH123		5.89533	1.37667	-2.09839	XP_031118298.1 transcription factor bHLH123-like isoform X1 [Ipomoea triloba]
	Iba_chr05eCG5230	NAC	FEZ		14.0893	3.40867	-2.04732	XP_031096067.1 protein FEZ-like [Ipomoea triloba]
	Iba_chr14cCG4040	HSF	HSFA3		28.0103	6.78567	-2.0454	XP_031131419.1 heat stress transcription factor A-3 [Ipomoea triloba]
	Iba_chr14cCG11780	TALE	KN1		11.1203	2.81	-1.98456	XP_031119032.1 homeotic protein knotted-1-like [Ipomoea triloba]
	Iba_chr12aCG1150	WRKY	WRKY12		7.01167	1.88067	-1.89851	XP_019188420.1 PREDICTED: probable WRKY transcription factor 12 isoform X2 [Ipomoea nil]
	scaffold7103CG0020	DBB	BBX24		21.9073	5.876	-1.89851	XP_031094694.1 B-box zinc finger protein 24-like [Ipomoea triloba]
Note: The genes were screened by excluding those with low TPM values or duplicate annotations. In gene annotation, the “Symbol” originates from the SwissProt database, whereas the “Description” comes from the NR database of NCBI. The sequences included in different databases may vary, which could lead to discrepancies between the gene Symbol and Description.

## Sheet: Table S7
Table S7. Primers used in this study.
Experiment	Genes	Primer names	primer sequences (5'-3')＊
Dual-luciferase assays	pIbCHS-D	pCHSD-LUC-XhoI-F	CCCctcgagAGGTACCACGTGAATGATTACAAGT
		pCHSD-LUC-XmaI-R	TCCcccgggCGGATCCTTCTTCTTTCCGTTTTGT
	pIbDFR-B	pDFRB-LUC-KpnI-F	TTGggtaccATTAAGCGTTGAAGTGTGGT
		pDFRB-LUC-BamHI-R	AGTggatccTATATTTTTGCTCAGATCAATAAGC
	IbMYB1	SK-MYB1-XbaI-F	CGCtctagaATGGTTATTTCATCTGTATGGTCGG
		SK-MYB1-BamHI-R	GGGggatccTTAGCTTAACAGTTCTGACAG
	IbMYB2	SK-MYB2-XbaI-F	CGCtctagaATGGTTAATTCATTATCATCTG
		SK-MYB2-BamHI-R	GGGggatccTTAGCTTAGAAGTTCCAAA
	IbMYB3	SK-MYB3-XbaI-F	CGCtctagaATGGCTGATTCGTCGTCTTCA
		SK-MYB3-BamHI-R	GGGggatccTTAGCTCAAAAGGTCCAAAAGGT
	IbbHLH2	SK-bHLH2-ClaI-F	CTTatcgatATGGCGGCGGAAAACCCTGTC
		SK-bHLH2-KpnI-R	ATTggtaccCTAAAACTGAGGAATTATAC
	IbWDR1	SK-WDR1-XbaI-F	CGCtctagaATGGAGAACTCAACCCAAGG
		SK-WDR1-BamHI-R	GGGggatccTTACACTTTTAGCATCTGAA
Subcellular localization & Over expression vector	IbMYB1	pCambia1300-MYB1-KpnI-F	CTCggtaccATGGTTATTTCATCTGTATGGTCGG
		pCambia1300-MYB1-XbaI-R	GACtctagaGCTTAACAGTTCTGACAGTAG
	IbMYB2	pCambia1300-MYB2-KpnI-F	CTCggtaccATGGTTAATTCATTATCATCTG
		pCambia1300-MYB2-XbaI-R	GACtctagaGCTTAGAAGTTCCAAAAGG
	IbMYB3	pCambia1300-MYB3-KpnI-F	GCTCggtaccATGGCTGATTCGTCGTCTTCA
		pCambia1300-MYB3-XbaI-R	GACtctagaGCTCAAAAGGTCCAAAAGGTCCG
qRT-PCR across sweetpotato varieties	β-actin	β-actin-F	ACTCAGTGGCGGGACTAC
		β-actin-R	CTGTGAACAATTGACGGACC
	ARF	ARF-F	CTTTGCCAAGAAGGAGATGC
		ARF-R	TCTTGTCCTGACCACCAACA
	IbMYB1	MYB1-F	CATCATCTCCGACGACTC
		MYB1-R	CTTCCCACCACTTCACAT
	IbMYB2	MYB2-F	TCGCCTTCGGGATTGATG
		MYB2-R	TGAAGTCTCCTCGTTTGAT
	IbMYB3	MYB3-F	GCTTATCGCCGGTAGAAT
		MYB3-R	CACTGGTAACAATGGTCGT
	IbbHLH2	bHLH2-F	GTGGGCAGTGGTCGGAGTT
		bHLH2-R	AGAAGGGCGTATTTGAGG
	IbWDR1	WDR1-F	GAGAAAGGCGTGGTGGAAA
		WDR1-R	CAATCTGAGCAAAGGGGTGT
	IbCHS-D	CHSD-F	GTCAACCAAAGCACCTACCC
		CHSD-R	CTCCACCACCGCAATGTC
	IbDFR-B	DFRB-F	TTAAGCAAGGGCAGTATGT
		DFRB-R	AAGGGATGTAGTATTCAGG
	Ib3GT	3GT-F	GACGGATTCGTTTCTGTGG
		3GT-R	GTTTGCGTTTGGAGTGGC
qRT-PCR for validation of the transcriptomic data	IbMYB2	IbMYB2-F	AGAAGTATGGGGAAGGGAAATG
		IbMYB2-R	TGCCTAAGAGCCGATGGAG
	PAL	PALA-F	CGGTTTTATCCGAGGTTTTG
		PALA-R	AGCGTAGCGGTCCTGTTTAG
	C4H	C4H-F	ACCCATAAACTTCCCTACTTGC
		C4H-R	TCATTCCCATTGGCTTCG
	4CL	4CL-F	TATCCTTGCCTCCCACCTC
		4CL-R	CAGCCACCCATCATCATCTACT
	IbCHS	CHS-F	CCCAGATTTCTACTTTCGTGTTAC
		CHS-R	TCTACGCCGCTTCTTGTGC
	IbCHI	CHI-F	GGGAAAAGTGCGGAGGAGT
		CHI-R	AGGGGTGATTGAGTGAAGAAAA
	IbF3H	F3H-F	AAGGCGGCTTCATCGTTT
		F3H-R	TTCCGTTACTGCCCTCCAC
	IbF3'H	F3'H-F	ATGGATGGTGAAGAGGGAAAA
		F3'H-R	AGAGTGGGGTGGATGGGTGT
	IbDFR	DFR-F	GCTGGCTTTATCGGCTCCT
		DFR-R	TGTCCGCTTTCGGTAGTTCA
	IbANS	ANS-F	GCTAGTGGGCAGCTTGAGTG
		ANS-R	GGGCATTTCGGGTAGTAGTTTA
	Ib3GT	3GT-F	CGGATTCGTTTCTGTGGTTC
		3GT-R	CTTCTGACATTCCTGGGATTACTT
	Ib3GGT	3GGT-F	GAGGGAGAAAATACAAGGAAAAGG
		3GGT-R	CTGCGGCAAAAGCACGAT
	IbGST	GST-F	GGAATCCAACAACTACAACGACC
		GST-R	TCACCAAATGCCCAAAACC
	IbMYB27	MYB27-F	TGCGACCATTCTCATCAT
		MYB27-R	GTTTGGCAGTTTGCTTTA
	WRKY27 (scaffold18456CG0020)	WRKY27-F	GCAAGCCATAGTTCAACCTCC
		WRKY27-R	GCTCCTCCAACAAGGCATCA
	WRKY40 (Iba_chr09aCG8580)	WRKY40-F	AACACCACATCAAAGCCAACA
		WRKY40-R	GAGCAAAAGAGCACCTGAAATAG
	ERF109 (Iba_chr14bCG18230)	ERF109-F	GCCCACCAAGAGTTCTCCA
		ERF109-R	CCCCAAACACCCCTCGTAT
	IbHSF30 (Iba_chr02aCG19930)	HSF30-F	TGGGAATGGAGGGTTGAGA
		HSF30-R	GGCGTGCTTGAAGTGTTGG
	HSFA3 (Iba_chr14cCG4040)	HSFA3-F	GCAGAGGCAGAAGCAGATGG
		HSFA3-R	TGGAAGGCTCGGGATGAT
	MYBAS2 (Iba_chr06aCG8340)	MYBAS2-F	AAAAGTTGTAGGTTGAGATGGGTG
		MYBAS2-R	CGATTTCTCGGTGTTGTCTGC
	bHLH123 (Iba_chr01dCG9850)	bHLH123-F	ATTTCCTCAGTTTCTCCGACC
		bHLH123-R	TGCCCGCCGTTTTCTTC
Note: The lower case letter indicate the restriction enzyme sites. The upper case letter at the 5' the primers before the restriction enzyme sites were the protection bases.
